# Supplementary material for: Lightweight Graph Neural Network-Driven Acoustic Anomaly Detection Method for Gas Pipeline Leakage Levels in Underground Utility Tunnels
Source: Sensors (Basel). 2026 Jun 29;26(13):4114. doi: 10.3390/s26134114 (PMC13364230; doi:10.3390/s26134114)
Supplement: Supplementary file 1 [file sensors-26-04114-s001.zip]

Archive with 6 entries (5 files):
- Raw_voice_data/
- Raw_voice_data/KATData0.mat
- Raw_voice_data/KATData1.mat
- Raw_voice_data/KATData2.mat
- Raw_voice_data/KATData3.mat
- Raw_voice_data/readme.txt
