# Supplementary material for: Lightweight Graph Neural Network-Driven Acoustic Anomaly Detection Method for Gas Pipeline Leakage Levels in Underground Utility Tunnels
Source: Sensors (Basel). 2026 Jun 29;26(13):4114. doi: 10.3390/s26134114 (PMC13364230; doi:10.3390/s26134114)
Supplement: Supplementary file 1 [file sensors-26-04114-s001.zip › Raw_voice_data/readme.txt]

These four mat correspond to the leakage sound data under different pressure conditions.

Their pressures are 
KATData0——0.3
KATData0——0.5
KATData0——0.8
KATData0——1.0MPa

The number in mat represents the leakage level.

Note: because of the need for confidentiality, 
the pressure here is given as a non-standard unit, 
which can only be used for regularity and characteristic analysis！
